# Supplementary material for: Identification of Candidate Genes in Breast Cancer Induced by Estrogen Plus Progestogens Using Bioinformatic Analysis
Source: Int J Mol Sci. 2022 Oct 6;23(19):11892. doi: 10.3390/ijms231911892 (PMC9569986; doi:10.3390/ijms231911892)
Supplement: Supplementary file 1 [file ijms-23-11892-s001.zip]

Archive with 1 entries (1 files):
- ijms-1813752-supplementary.pdf
